# Supplementary material for: Resistin Induces LIN28A-Mediated Let-7a Repression in Breast Cancer Cells Leading to IL-6 and STAT3 Upregulation
Source: Cancers (Basel). 2021 Sep 7;13(18):4498. doi: 10.3390/cancers13184498 (PMC8470467; doi:10.3390/cancers13184498)
Supplement: Supplementary file 1 [file cancers-13-04498-s001.zip]

Archive with 1 entries (1 files):
- cancers-1342881-supplementary.pdf
